# Supplementary material for: A database on the abundance of environmental antibiotic resistance genes
Source: Sci Data. 2024 Feb 27;11:250. doi: 10.1038/s41597-024-03084-8 (PMC10899624; doi:10.1038/s41597-024-03084-8)
Supplement: Supplementary file 1 — Supplementary Table 1 [file 41597_2024_3084_MOESM1_ESM.xls]

## Sheet: Supplementary Table 1
Supplementary Table 1 List of the primers.
Assay	Subtype	Forward Primer	Reverse Primer	Type	Mechanism
16S rRNA	16S rRNA	GGGTTGCGCTCGTTGC	ATGGYTGTCGTCAGCTCGTG
aac	aac	CCCTGCGTTGTGGCTATGT	TTGGCCACGCCAATCC	Aminoglycoside	Antibiotic deactivation
aac(6')I1	aac(6')-Il	GACCGGATTAAGGCCGATG	CTTGCCTTGATATTCAGTTTTTATAACCA	Aminoglycoside	Antibiotic deactivation
aac(6')-Ib(aka aacA4)-01	aac(6')-Ib	GTTTGAGAGGCAAGGTACCGTAA	GAATGCCTGGCGTGTTTGA	Aminoglycoside	Antibiotic deactivation
aac(6')-Ib(aka aacA4)-02	aac(6')-Ib	CGTCGCCGAGCAACTTG	CGGTACCTTGCCTCTCAAACC	Aminoglycoside	Antibiotic deactivation
aac(6')-Ib(aka aacA4)-03	aac(6')-Ib	AGAAGCACGCCCGACACTT	GCTCTCCATTCAGCATTGCA	Aminoglycoside	Antibiotic deactivation
aac(6')-II	aac(6')-II	CGACCCGACTCCGAACAA	GCACGAATCCTGCCTTCTCA	Aminoglycoside	Antibiotic deactivation
aac(6')-Iy	aac(6')-Iy	GCTTTGCGGATGCCTCAAT	GGAGAACAAAAATACCTTCAAGGAAA	Aminoglycoside	Antibiotic deactivation
aacA/aphD	aacA/aphD	AGAGCCTTGGGAAGATGAAGTTT	TTGATCCATACCATAGACTATCTCATCA	Aminoglycoside	Antibiotic deactivation
aacC	aacC	CGTCACTTATTCGATGCCCTTAC	GTCGGGCGCGGCATA	Aminoglycoside	Antibiotic deactivation
aacC1	aac(3)-Ia	GGTCGTGAGTTCGGAGACGTA	GCAAGTTCCCGAGGTAATCG	Aminoglycoside	Antibiotic deactivation
aacC2	aac(3)-IIc	ACGGCATTCTCGATTGCTTT	CCGAGCTTCACGTAAGCATTT	Aminoglycoside	Antibiotic deactivation
aacC4	aac(3)-IVa	CGGCGTGGGACACGAT	AGGGAACCTTTGCCATCAACT	Aminoglycoside	Antibiotic deactivation
aadA-01	aadA	GTTGTGCACGACGACATCATT	GGCTCGAAGATACCTGCAAGAA	Aminoglycoside	Antibiotic deactivation
aadA-02	aadA	CGAGATTCTCCGCGCTGTA	GCTGCCATTCTCCAAATTGC	Aminoglycoside	Antibiotic deactivation
aadA1	aadA1	AGCTAAGCGCGAACTGCAAT	TGGCTCGAAGATACCTGCAA	Aminoglycoside	Antibiotic deactivation
aadA-1-01	aadA-1	AAAAGCCCGAAGAGGAACTTG	CATCTTTCACAAAGATGTTGCTGTCT	Aminoglycoside	Antibiotic deactivation
aadA-1-02	aadA-1	CGGAATTGAAAAAACTGATCGAA	ATACCGGCTGTCCGTCATTT	Aminoglycoside	Antibiotic deactivation
aadA2-01	aadA2	ACGGCTCCGCAGTGGAT	GGCCACAGTAACCAACAAATCA	Aminoglycoside	Antibiotic deactivation
aadA2-02	aadA2	CTTGTCGTGCATGACGACATC	TCGAAGATACCCGCAAGAATG	Aminoglycoside	Antibiotic deactivation
aadA2-03	aadA2	CAATGACATTCTTGCGGGTATC	GACCTACCAAGGCAACGCTATG	Aminoglycoside	Antibiotic deactivation
aadA5-01	aadA5	ATCACGATCTTGCGATTTTGCT	CTGCGGATGGGCCTAGAAG	Aminoglycoside	Antibiotic deactivation
aadA5-02	aadA5	GTTCTTGCTCTTGCTCGCATT	GATGCTCGGCAGGCAAAC	Aminoglycoside	Antibiotic deactivation
aadA9-01	aadA9	CGCGGCAAGCCTATCTTG	CAAATCAGCGACCGCAGACT	Aminoglycoside	Antibiotic deactivation
aadA9-02	aadA9	GGATGCACGCTTGGATGAA	CCTCTAGCGGCCGGAGTATT	Aminoglycoside	Antibiotic deactivation
aadD	aadD	CCGACAACATTTCTACCATCCTT	ACCGAAGCGCTCGTCGTATA	Aminoglycoside	Antibiotic deactivation
aadE	ant(6)-Ia	TACCTTATTGCCCTTGGAAGAGTTA	GGAACTATGTCCCTTTTAATTCTACAATCT	Aminoglycoside	Antibiotic deactivation
aph	aph	TTTCAGCAAGTGGATCATGTTAAAAT	CCAAGCTGTTTCCACTGTTTTTC	Aminoglycoside	Antibiotic deactivation
aph(2')-Id-01	aph(2'')-Id	TGAGCAGTATCATAAGTTGAGTGAAAAG	GACAGAACAATCAATCTCTATGGAATG	Aminoglycoside	Antibiotic deactivation
aph(2')-Id-02	aph(2'')-Id	TAAGGATATACCGACAGTTTTGGAAA	TTTAATCCCTCTTCATACCAATCCATA	Aminoglycoside	Antibiotic deactivation
aph6ia	aph(6)-Ia	CCCATCCCATGTGTAAGGAAA	GCCACCGCTTCTGCTGTAC	Aminoglycoside	Antibiotic deactivation
aphA1(aka kanR)	aph(3')-Ia	TGAACAAGTCTGGAAAGAAATGCA	CCTATTAATTTCCCCTCGTCAAAAA	Aminoglycoside	Antibiotic deactivation
spcN-01	spcN	AAAAGTTCGATGAAACACGCCTAT	TCCAGTGGTAGTCCCCGAATC	Aminoglycoside	Antibiotic deactivation
spcN-02	spcN	CAGAATCTTCCTGAAAAGTTTGATGAA	CGCAGACACGCCGAATC	Aminoglycoside	Antibiotic deactivation
str	str	AATGAGTTTTGGAGTGTCTCAACGTA	AATCAAAACCCCTATTAAAGCCAAT	Aminoglycoside	Antibiotic deactivation
strA	strA	CCGGTGGCATTTGAGAAAAA	GTGGCTCAACCTGCGAAAAG	Aminoglycoside	Antibiotic deactivation
strB	strB	GCTCGGTCGTGAGAACAATCT	CAATTTCGGTCGCCTGGTAGT	Aminoglycoside	Antibiotic deactivation
aac(3)-Ia	aac(3)-Ia	ACGTTCTGCCAAAGTTTGAG	ACTGCCGGATCGTCAC	Aminoglycoside	Antibiotic deactivation
aac(3)-ib	aac(3)-Ib	CAGCGAGACGTTCATCGC	CACGCTTCAGGTGGCTAATC	Aminoglycoside	Antibiotic deactivation
aac(3)-iid_iii_iif_iia_iie	aac(3)-IId	CGATGGTCGCGGTTGGTC	TCGGCGTAGTGCAATGCG	Aminoglycoside	Antibiotic deactivation
aac(3)-Via	aac(3)-Via	GTGTCCGTCGCCAAGGA	GGTGACGGCCTTGTCGA	Aminoglycoside	Antibiotic deactivation
aac(6')-Ie-APH(2'')-Ia-2	aac(6')-Ie-aph(2'')-Ia	CCAAGAGCAATAAGGGCATACCAA	GCCACACTATCATAACCACTACCG	Aminoglycoside	Antibiotic deactivation
aac(6')-ig	aac(6')-Ig	GCGATGTTAGAAGCCTCAATTCG	CACACTTCGGCCTGTCGAA	Aminoglycoside	Antibiotic deactivation
aac(6')-Iia	aac(6')-IIa	CGACCCGACTCCGAACAA	GCACGAATCCTGCCTTCTCA	Aminoglycoside	Antibiotic deactivation
aac(6')-im	aac(6')-Im	CGTGAGCATTATACAGAGCAATGG	CCATTTCCGTTCGTAGATATTGGC	Aminoglycoside	Antibiotic deactivation
aac(6')-ir	aac(6')-Ir	GCTATAACGATCAGCAGCAAGC	CGCGATGCATGGCATGAC	Aminoglycoside	Antibiotic deactivation
AAC(6')-Iv	aac(6')-Iv	TTGGCTTATACCGACACCCA	CCCGTTGCGATACCTGAAC	Aminoglycoside	Antibiotic deactivation
aac(6')-iw	aac(6')-Iw	TGCGTCAGTTACTTACACGAAC	CCTGATGCATTGCATGACTGA	Aminoglycoside	Antibiotic deactivation
aadA10	aadA10	ACAGGCACTCAACGTCATCG	CGCGGAGAACTCTGCTTTGA	Aminoglycoside	Antibiotic deactivation
aadA16	aadA16	ACGGTGGCCTGAAGCC	GAATTGCAGTTCCCGTCTGG	Aminoglycoside	Antibiotic deactivation
aadA17	aadA17	TGTACGGCTCCGCAGTG	CACGGAATGATGTCGTCGTG	Aminoglycoside	Antibiotic deactivation
aadA21	aadA21	ACGGCTCCGCAGTGGAT	GGCCACAGTAACCAACAAATCA	Aminoglycoside	Antibiotic deactivation
aadA6	aadA6	CCATCGAGCGTCATCTGGAA	CCCGTCTGGCCGGATAAC	Aminoglycoside	Antibiotic deactivation
aadA7	aadA7	CACTCCGCGCCTTGGA	TGTGGCGGGCTCGAAG	Aminoglycoside	Antibiotic deactivation
aadB	ant(2'')-Ia	CCTGCTTGGTGGGCAGAC	CGGCACGCAAGACCTCAA	Aminoglycoside	Antibiotic deactivation
ant(6)-Ia	aad(6)	TCGCCATGAGCTGCTGA	CCTATCATACTCCGGATAGGCATA	Aminoglycoside	Antibiotic deactivation
aph(3'')-ia	aph(3'')-Ia	TAACAGCGATCGCGTATTTCG	TCCGACTCGTCCAACATCAATA	Aminoglycoside	Antibiotic deactivation
APH(3')-VIa	aph(3')-VIa	TCTCATGGCGATATCACGGATAG	TTTCCTCCGATGCATCCTCTC	Aminoglycoside	Antibiotic deactivation
aph(4)-Ia	aph(4)-Ia	CGCTCCCGATTCCGGAA	CACAGTTTGCCAGTGATACACA	Aminoglycoside	Antibiotic deactivation
APH(6)-Ia	aph(6)-Ia	CGCTGGGAGCTGAAGAGG	AGCATCGTGCTGCTCTCC	Aminoglycoside	Antibiotic deactivation
aph3-III	ant(6)-Ib	CAGAAGGCAATGTCATACCACTTG	GACAGCCGCTTAGCCGAA	Aminoglycoside	Antibiotic deactivation
aph4ib	aph(4)-Ib	GGGAACACCGTGCTCACC	GTTGGTCCCGTGCAGGTC	Aminoglycoside	Antibiotic deactivation
aph6ic	aph(6)-Ic	CACGACAACGTGCTCGAC	CCGTCTTCGGCGAACCA	Aminoglycoside	Antibiotic deactivation
aphA3	aph(3')-IIIa	AAAAGCCCGAAGAGGAACTTG	CATCTTTCACAAAGATGTTGCTGTCT	Aminoglycoside	Antibiotic deactivation
apmA	apmA	GGCGCACATGCATTCATCA	CTATACTCCAGTCCCACCATTTGA	Aminoglycoside	Antibiotic deactivation
bacA-01	bacA	CGGCTTCGTGACCTCGTT	ACAATGCGATACCAGGCAAAT	Bacitracin	Antibiotic target alteration
bacA-02	bacA	TTCCACGACACGATTAAGTCATTG	CGGCTCTTTCGGCTTCAG	Bacitracin	Antibiotic target alteration
bacA-03	bacA	ATCCGCGGCACCCTGA	CCTGCTTGATGGACTTGATGAAGA	Bacitracin	Antibiotic target alteration
ampC-01	ampC	TGGCGTATCGGGTCAATGT	CTCCACGGGCCAGTTGAG	Beta-Lactams	Antibiotic deactivation
ampC-02	ampC	GCAGCACGCCCCGTAA	TGTACCCATGATGCGCGTACT	Beta-Lactams	Antibiotic deactivation
ampC-04	ampC	TCCGGTGACGCGACAGA	CAGCACGCCGGTGAAAGT	Beta-Lactams	Antibiotic deactivation
ampC-05	ampC	CTGTTCGAGCTGGGTTCTATAAGTAAA	CAGTATCTGGTCACCGGATCGT	Beta-Lactams	Antibiotic deactivation
ampC-06	ampC	CCGCTCAAGCTGGACCATAC	CCATATCCTGCACGTTGGTTT	Beta-Lactams	Antibiotic deactivation
ampC-09	ampC	CAGCCGCTGATGAAAAAATATG	CAGCGAGCCCACTTCGA	Beta-Lactams	Antibiotic deactivation
ampC/blaDHA	ampC/blaDHA	TGGCCGCAGCAGAAAGA	CCGTTTTATGCACCCAGGAA	Beta-Lactams	Antibiotic deactivation
ampC-07	ampC	CCGCCCAGAGCAAGGACTA	GCTCGACTTCACGCCGTAAG	Beta-Lactams	Antibiotic deactivation
bla1	bla1	GCAAGTTGAAGCGAAAGAAAAGA	TACCAGTATCAATCGCATATACACCTAA	Beta-Lactams	Antibiotic deactivation
bla-ACC-1	blaACC-1	CACACAGCTGATGGCTTATCTAAAA	AATAAACGCGATGGGTTCCA	Beta-Lactams	Antibiotic deactivation
blaCMY	blaCMY	CCGCGGCGAAATTAAGC	GCCACTGTTTGCCTGTCAGTT	Beta-Lactams	Antibiotic deactivation
blaCMY2-01	blaCMY2	AAAGCCTCATGGGTGCATAAA	ATAGCTTTTGTTTGCCAGCATCA	Beta-Lactams	Antibiotic deactivation
blaCMY2-02	blaCMY2	GCGAGCAGCCTGAAGCA	CGGATGGGCTTGTCCTCTT	Beta-Lactams	Antibiotic deactivation
blaCTX-M-01	blaCTX-M	GGAGGCGTGACGGCTTTT	TTCAGTGCGATCCAGACGAA	Beta-Lactams	Antibiotic deactivation
blaCTX-M-03	blaCTX-M	CGATACCACCACGCCGTTA	GCATTGCCCAACGTCAGATT	Beta-Lactams	Antibiotic deactivation
blaCTX-M-04	blaCTX-M	CTTGGCGTTGCGCTGAT	CGTTCATCGGCACGGTAGA	Beta-Lactams	Antibiotic deactivation
blaCTX-M-05	blaCTX-M	GCGATAACGTGGCGATGAAT	GTCGAGACGGAACGTTTCGT	Beta-Lactams	Antibiotic deactivation
blaCTX-M-06	blaCTX-M	CACAGTTGGTGACGTGGCTTAA	CTCCGCTGCCGGTTTTATC	Beta-Lactams	Antibiotic deactivation
blaCTX-M-02	blaCTX-M	GCCGCGGTGCTGAAGA	ATCGGATTATAGTTAACCAGGTCAGATTT	Beta-Lactams	Antibiotic deactivation
blaGES	blaGES	GCAATGTGCTCAACGTTCAAG	GTGCCTGAGTCAATTCTTTCAAAG	Beta-Lactams	Antibiotic deactivation
blaIMP-01	blaIMP	AACACGGTTTGGTGGTTCTTGTA	GCGCTCCACAAACCAATTG	Beta-Lactams	Antibiotic deactivation
blaIMP-02	blaIMP	AAGGCAGCATTTCCTCTCATTTT	GGATAGATCGAGAATTAAGCCACTCT	Beta-Lactams	Antibiotic deactivation
bla-L1	bla-L1	CACCGGGTTACCAGCTGAAG	GCGAAGCTGCGCTTGTAGTC	Beta-Lactams	Antibiotic deactivation
blaMOX/blaCMY	blaMOX/blaCMY	CTATGTCAATGTGCCGAAGCA	GGCTTGTCCTCTTTCGAATAGC	Beta-Lactams	Antibiotic deactivation
blaOCH	blaOCH	GGCGACTTGCGCCGTAT	TTTTCTGCTCGGCCATGAG	Beta-Lactams	Antibiotic deactivation
blaOKP	blaOKP	GCCGCCATCACCATGAG	GGTGACGTTGTCACCGATCTG	Beta-Lactams	Antibiotic deactivation
blaOXA1/blaOXA30	blaOXA1/blaOXA30	CGGATGGTTTGAAGGGTTTATTAT	TCTTGGCTTTTATGCTTGATGTTAA	Beta-Lactams	Antibiotic deactivation
blaOXY-02	blaOXY	CGTTCAGGCGGCAGGTT	GCCGCGATATAAGATTTGAGAATT	Beta-Lactams	Antibiotic deactivation
blaPAO	blaPAO	CGCCGTACAACCGGTGAT	GAAGTAATGCGGTTCTCCTTTCA	Beta-Lactams	Antibiotic deactivation
blaPER	blaPER	TGCTGGTTGCTGTTTTTGTGA	CCTGCGCAATGATAGCTTCAT	Beta-Lactams	Antibiotic deactivation
blaPSE	blaPSE	TTGTGACCTATTCCCCTGTAATAGAA	TGCGAAGCACGCATCATC	Beta-Lactams	Antibiotic deactivation
blaROB	blaROB	GCAAAGGCATGACGATTGC	CGCGCTGTTGTCGCTAAA	Beta-Lactams	Antibiotic deactivation
blaSFO	blaSFO	CCGCCGCCATCCAGTA	GGGCCGCCAAGATGCT	Beta-Lactams	Antibiotic deactivation
blaSHV-01	blaSHV	TCCCATGATGAGCACCTTTAAA	TTCGTCACCGGCATCCA	Beta-Lactams	Antibiotic deactivation
blaSHV-02	blaSHV	CTTTCCCATGATGAGCACCTTT	TCCTGCTGGCGATAGTGGAT	Beta-Lactams	Antibiotic deactivation
blaTEM	blaTEM	AGCATCTTACGGATGGCATGA	TCCTCCGATCGTTGTCAGAAGT	Beta-Lactams	Antibiotic deactivation
blaTLA	blaTLA	ACACTTTGCCATTGCTGTTTATGT	TGCAAATTTCGGCAATAATCTTT	Beta-Lactams	Antibiotic deactivation
blaVEB	blaVEB	CCCGATGCAAAGCGTTATG	GAAAGATTCCCTTTATCTATCTCAGACAA	Beta-Lactams	Antibiotic deactivation
blaVIM	blaVIM	GCACTTCTCGCGGAGATTG	CGACGGTGATGCGTACGTT	Beta-Lactams	Antibiotic deactivation
blaZ	blaZ	GGAGATAAAGTAACAAATCCAGTTAGATATGA	TGCTTAATTTTCCATTTGCGATAAG	Beta-Lactams	Antibiotic deactivation
cepA	cepA	AGTTGCGCAGAACAGTCCTCTT	TCGTATCTTGCCCGTCGATAAT	Beta-Lactams	Antibiotic deactivation
cfiA	cfiA	GCAGCGTTGCTGGACACA	GTTCGGGATAAACGTGGTGACT	Beta-Lactams	Antibiotic deactivation
cfxA	cfxA	TCATTCCTCGTTCAAGTTTTCAGA	TGCAGCACCAAGAGGAGATGT	Beta-Lactams	Antibiotic deactivation
cphA-01	cphA	GCGAGCTGCACAAGCTGAT	CGGCCCAGTCGCTCTTC	Beta-Lactams	Antibiotic deactivation
cphA-02	cphA	GTGCTGATGGCGAGTTTCTG	GGTGTGGTAGTTGGTGTTGATCAC	Beta-Lactams	Antibiotic deactivation
fox5	fox5	GGTTTGCCGCTGCAGTTC	GCGGCCAGGTGACCAA	Beta-Lactams	Antibiotic deactivation
mecA	mecA	GGTTACGGACAAGGTGAAATACTGAT	TGTCTTTTAATAAGTGAGGTGCGTTAATA	Beta-Lactams	Antibiotic target replacement
ndm-1	NDM-1	ATTAGCCGCTGCATTGAT	CATGTCGAGATAGGAAGTG	Beta-Lactams	Antibiotic deactivation
pbp	pbp	CCGGTGCCATTGGTTTAGA	AAAATAGCCGCCCCAAGATT	Beta-Lactams	Antibiotic target alteration
pbp2x	pbp2x	TTTCATAAGTATCTGGACATGGAAGAA	CCAAAGGAAACTTGCTTGAGATTAG	Beta-Lactams	Antibiotic target alteration
Pbp5	Pbp5	GGCGAACTTCTAATTAATCCTATCCA	CGCCGATGACATTCTTCTTATCTT	Beta-Lactams	Antibiotic target alteration
penA	penA	AGACGGTAACGTATAACTTTTTGAAAGA	GCGTGTAGCCGGCAATG	Beta-Lactams	Antibiotic target replacement
ampC	ampC	CTGGCGCATACCTGGATTAC	GCCAGTTCAGCATCTCCCA	Beta-Lactams	Antibiotic deactivation
beta_ccra	ccrA	CACTGGCACGGCGATTGTA	CGGCAGCCAAACCACGATA	Beta-Lactams	Antibiotic deactivation
bla-ACT	blaACT	AAGCCGCTCAAGCTGGA	GCCATATCCTGCACGTTGG	Beta-Lactams	Antibiotic deactivation
blaCARB	blaCARB	TGATTTGAGGGATACGACAACTCC	CTGTAATACTCCGAGCACCAA	Beta-Lactams	Antibiotic deactivation
blaHERA	blaHERA	GGGCAACCGCATTCTGAC	GCATCTCCCACTTTATCGTCAC	Beta-Lactams	Antibiotic deactivation
blaOXY-01	blaOXY	AAAGGTGACCGCATTCGC	CCAGCGTCAGCTTGCG	Beta-Lactams	Antibiotic deactivation
blaSHV-11	blaSHV	TTGACCGCTGGGAAACGG	TCCGGTCTTATCGGCGATAAAC	Beta-Lactams	Antibiotic deactivation
nonmobile blaBEL	blaBEL	ATGTCCATGGCACAGACTGTG	CCTGTCTTGTCACCCGTTACC	Beta-Lactams	Antibiotic deactivation
nonmobile_blaADC	blaADC	GGTATGGCTGTGGGTGTTATTCA	AGGCAAGGTTACCACTTGTATACG	Beta-Lactams	Antibiotic deactivation
blaOXA10-01	blaOXA10	CGCAATTATCGGCCTAGAAACT	TTGGCTTTCCGTCCCATTT	Beta-Lactams	Antibiotic deactivation
blaOXA10-02	blaOXA10	CGCAATTATCGGCCTAGAAACT	TTGGCTTTCCGTCCCATTT	Beta-Lactams	Antibiotic deactivation
catA1	catI	GGGTGAGTTTCACCAGTTTTGATT	CACCTTGTCGCCTTGCGTATA	Chloramphenicol	Antibiotic deactivation
catB3	catB3	GCACTCGATGCCTTCCAAAA	AGAGCCGATCCAAACGTCAT	Chloramphenicol	Antibiotic deactivation
catB8	catB8	CACTCGACGCCTTCCAAAG	CCGAGCCTATCCAGACATCATT	Chloramphenicol	Antibiotic deactivation
cmx(A)	cmx	GCGATCGCCATCCTCTGT	TCGACACGGAGCCTTGGT	Chloramphenicol	Efflux pumps
floR	floR	ATTGTCTTCACGGTGTCCGTTA	CCGCGATGTCGTCGAACT	Chloramphenicol	Efflux pumps
cat	cat	ATCGGCCAGACTGGATATCGA	CACAGCTCCAGTTGCAACAAC	Chloramphenicol	Antibiotic deactivation
cat(pC221)	cat(pC221)	AATGACCGTATGCTGCAAGAAG	TTTGCCTGCTATGGCATTCTG	Chloramphenicol	Antibiotic deactivation
catB9	catB9	CACCTTATGAAGTGGTCGGTTCA	GTCTGATGAACACAGAGACTGCA	Chloramphenicol	Antibiotic deactivation
catIII	catIII	CTGATTGCTCAGGCCGTGAA	ATGAGTATGGGCAACTCAGTGC	Chloramphenicol	Antibiotic deactivation
catQ	catQ	AGGTGCACTTACAGTATGACTGC	AACGTGGGAAGTTCTCGTCATAC	Chloramphenicol	Antibiotic deactivation
cmlA5	cmlA5	GCGCTCTTCGAGGATTCG	CCGCCCAAGCAGAAGTAGAC	Chloramphenicol	Efflux pumps
qnrA	qnrA	AGGATTTCTCACGCCAGGATT	CCGCTTTCAATGAAACTGCAA	Fluoroquinolone	Antibiotic target protection
oqxA	oqxA	GAGTCAACCTACCTCCACTATCA	GCTGCGAGTTATCCAGCAG	Fluoroquinolone	Efflux pumps
QnrB4	qnrB4	TCACCACCCGCACCTG	GGATATCTAAATCGCCCAGTTCC	Fluoroquinolone	Antibiotic target protection
qnrB-bob_resign	qnrB-bob_resign	GCGACGTTCAGTGGTTCAGA	GCTGCTCGCCAGTCGAA	Fluoroquinolone	Antibiotic target protection
qnrD	qnrD	CGCTGGAATGGCACTGTGA	GCTCTCCATCCAACTTCACTCC	Fluoroquinolone	Antibiotic target protection
QnrS1_S3_S5	qnrS1_S3_S5	CCACTTTGATGTCGCAGATCTTC	CCCTCTCCATATTGGCATAGGAAA	Fluoroquinolone	Antibiotic target protection
qnrS2	qnrS2	TCCCGAGCAAACTTTGCCAA	GGTGAGTCCCTATCCAGCGA	Fluoroquinolone	Antibiotic target protection
fosB	fosB	TCACTGTAACTAATGAAGCATTAGACCAT	CCATCTGGATCTGTAAAGTAAAGAGATC	Fosfomycin	Antibiotic deactivation
fosX	fosX	GATTAAGCCATATCACTTTAATTGTGAAAG	TCTCCTTCCATAATGCAAATCCA	Fosfomycin	Antibiotic deactivation
vanA	vanA	AAAAGGCTCTGAAAACGCAGTTAT	CGGCCGTTATCTTGTAAAAACAT	Glycopeptide	Antibiotic target alteration
vanB-01	vanB	TTGTCGGCGAAGTGGATCA	AGCCTTTTTCCGGCTCGTT	Glycopeptide	Antibiotic target alteration
vanB-02	vanB	CCGGTCGAGGAACGAAATC	TCCTCCTGCAAAAAAAGATCAAC	Glycopeptide	Antibiotic target alteration
vanC-01	vanC	ACAGGGATTGGCTATGAACCAT	TGACTGGCGATGATTTGACTATG	Glycopeptide	Antibiotic target alteration
vanC-03	vanC	AAATCAATACTATGCCGGGCTTT	CCGACCGCTGCCATCA	Glycopeptide	Antibiotic target alteration
vanC1	vanC1	AGGCGATAGCGGGTATTGAA	CAATCGTCAATTGCTCATTTCC	Glycopeptide	Antibiotic target alteration
vanC2/vanC3	vanC2/vanC3	TTTGACTGTCGGTGCTTGTGA	TCAATCGTTTCAGGCAATGG	Glycopeptide	Antibiotic target alteration
vanG	vanG	ATTTGAATTGGCAGGTATACAGGTTA	TGATTTGTCTTTGTCCATACATAATGC	Glycopeptide	Antibiotic target alteration
vanHB	vanHB	GAGGTTTCCGAGGCGACAA	CTCTCGGCGGCAGTCGTAT	Glycopeptide	Antibiotic target alteration
vanHD	vanHD	GTGGCCGATTATACCGTCATG	CGCAGGTCATTCAGGCAAT	Glycopeptide	Antibiotic target alteration
vanRA-01	vanRA	CCCTTACTCCCACCGAGTTTT	TTCGTCGCCCCATATCTCAT	Glycopeptide	Antibiotic target alteration
vanRA-02	vanRA	CCACTCCGGCCTTGTCATT	GCTAACCACATTCCCCTTGTTTT	Glycopeptide	Antibiotic target alteration
vanRB	vanRB	GCCCTGTCGGATGACGAA	TTACATAGTCGTCTGCCTCTGCAT	Glycopeptide	Antibiotic target alteration
vanRC	vanRC	TGCGGGAAAAACTGAACGA	CCCCCCATACGGTTTTGATTA	Glycopeptide	Antibiotic target alteration
vanRC4	vanRC4	AGTGCTTTGGCTTATCTCGAAAA	TCCGGCAGCATCACATCTAA	Glycopeptide	Antibiotic target alteration
vanRD	vanRD	TTATAATGGCAAGGATGCACTAAAGT	CGTCTACATCCGGAAGCATGA	Glycopeptide	Antibiotic target alteration
vanSA	vanSA	CGCGTCATGCTTTCAAAATTC	TCCGCAGAAAGCTCAATTTGTT	Glycopeptide	Antibiotic target alteration
vanSB	vanSB	GCGCGGCAAATGACAAC	TTTGCCATTTTATTCGCACTGT	Glycopeptide	Antibiotic target alteration
vanSC-02	vanSC	GCCATCAGCGAGTCTGATGA	CAGCTGGGATCGTTTTTCCTT	Glycopeptide	Antibiotic target alteration
vanSE	vanSE	TGGCCGAAGAAGCAGGAA	CAATAATACTCGTCAAAGGAGTTCTCA	Glycopeptide	Antibiotic target alteration
vanTC-01	vanTC	CACACGCATTTTTTCCCATCTAG	CAGCCAACAGATCATCAAAACAA	Glycopeptide	Antibiotic target alteration
vanTC-02	vanTC	ACAGTTGCCGCTGGTGAAG	CGTGGCTGGTCGATCAAAA	Glycopeptide	Antibiotic target alteration
vanTE	vanTE	GTGGTGCCAAGGAAGTTGCT	CGTAGCCACCGCAAAAAAAT	Glycopeptide	Antibiotic target alteration
vanTG	vanTG	CGTGTAGCCGTTCCGTTCTT	CGGCATTACAGGTATATCTGGAAA	Glycopeptide	Antibiotic target alteration
vanWB	vanWB	CGGACAAAGATACCCCCTATAAAG	AAATAGTAAATTGCTCATCTGGCACAT	Glycopeptide	Antibiotic target alteration
vanWG	vanWG	ACATTTTCATTTTGGCAGCTTGTAC	CCGCCATAAGAGCCTACAATCT	Glycopeptide	Antibiotic target alteration
vanXA	vanXA	CGCTAAATATGCCACTTGGGATA	TCAAAAGCGATTCAGCCAACT	Glycopeptide	Antibiotic target alteration
vanXB	vanXB	AGGCACAAAATCGAAGATGCTT	GGGTATGGCTCATCAATCAACTT	Glycopeptide	Antibiotic target alteration
vanXD	vanXD	TAAACCGTGTTATGGGAACGAA	GCGATAGCCGTCCCATAAGA	Glycopeptide	Antibiotic target alteration
vanYB	vanYB	GGCTAAAGCGGAAGCAGAAA	GATATCCACAGCAAGACCAAGCT	Glycopeptide	Antibiotic target alteration
vanYD-01	vanYD	AAGGCGATACCCTGACTGTCA	ATTGCCGGACGGAAGCA	Glycopeptide	Antibiotic target alteration
vanYD-02	vanYD	CAAACGGAAGAGAGGTCACTTACA	CGGACGGTAATAGGGACTGTTC	Glycopeptide	Antibiotic target alteration
vanC-02	vanC	CCTGCCACAATCGATCGTT	CGGCTTCATTCGGCTTGATA	Glycopeptide	Antibiotic target alteration
vanSC-01	vanSC	ATCAACTGCGGGAGAAAAGTCT	TCCGCTGTTCCGCTTCTT	Glycopeptide	Antibiotic target alteration
IS1133	IS1133	GCAGCGTCGGGTTGGA	ACGCGTTCGAACAACTGTAATG	Insertion sequence	MGE
ISAba3-Acineto	ISAba3-Acineto	TCAGAGGCAGCGGTATACGA	GGTTGATTCAGTTAAAGTACGTAAAACTTT	Insertion sequence	MGE
ISEfm1-Entero	ISEfm1-Entero	AGGTGTCCATGACGTGAAAGTG	TCCTTTGTCCCCTAGGATATTGG	Insertion sequence	MGE
ISPps1-pseud	ISPps1-pseud	CACACTGCAAAAACGCATCCT	TGTCTTTGGCGTCACAGTTCTC	Insertion sequence	MGE
ISSm2-Xanthob	ISSm2-Xanthob	TGGATCGACCGGTTCCAT	GCTGACCGAGCTGTCCATGT	Insertion sequence	MGE
intI2	intI2	TGCTTTTCCCACCCTTACC	GACGGCTACCCTCTGTTATCTC	Integrase	MGE
intI3	intI3	GCCACCACTTGTTTGAGGA	GGATGTCTGTGCCTGCTTG	Integrase	MGE
cIntI-1(class1)	intI1	GGCATCCAAGCAGCAAG	AAGCAGACTTGACCTGA	Integrase	MGE
intI-1(clinic)	intI1	CGAACGAGTGGCGGAGGGTG	TACCCGAGAGCTTGGCACCCA	Integrase	MGE
intI-1LC	intI1	GCCTTGATGTTACCCGAGAG	GATCGGTCGAATGCGTGT	Integrase	MGE
carB	ermH	GGAGTGAGGCTGACCGTAGAAG	ATCGGCGAAACGCACAAA	MLSB	Antibiotic target alteration
ereA	ereA	CCTGTGGTACGGAGAATTCATGT	ACCGCATTCGCTTTGCTT	MLSB	Antibiotic deactivation
ereB	ereB	GCTTTATTTCAGGAGGCGGAAT	TTTTAAATGCCACAGCACAGAATC	MLSB	Antibiotic deactivation
erm(34)	erm(34)	GCGCGTTGACGACGATTT	TGGTCATACTCGACGGCTAGAAC	MLSB	Antibiotic target alteration
erm(35)	erm(35)	TTGAAAACGATGTTGCATTAAGTCA	TCTATAATCACAACTAACCACTTGAACGT	MLSB	Antibiotic target alteration
erm(36)	erm(36)	GGCGGACCGACTTGCAT	TCTGCGTTGACGACGGTTAC	MLSB	Antibiotic target alteration
ermA	ermA	TTGAGAAGGGATTTGCGAAAAG	ATATCCATCTCCACCATTAATAGTAAACC	MLSB	Antibiotic target alteration
ermA/ermTR	ermA/ermTR	ACATTTTACCAAGGAACTTGTGGAA	GTGGCATGACATAAACCTTCATCA	MLSB	Antibiotic target alteration
ermB	ermB	TAAAGGGCATTTAACGACGAAACT	TTTATACCTCTGTTTGTTAGGGAATTGAA	MLSB	Antibiotic target alteration
ermC	ermC	TTTGAAATCGGCTCAGGAAAA	ATGGTCTATTTCAATGGCAGTTACG	MLSB	Antibiotic target alteration
ermF	ermF	CAGCTTTGGTTGAACATTTACGAA	AAATTCCTAAAATCACAACCGACAA	MLSB	Antibiotic target alteration
ermJ/ermD	ermJ/ermD	GGACTCGGCAATGGTCAGAA	CCCCGAAACGCAATATAATGTT	MLSB	Antibiotic target alteration
ermK-01	ermD	GTTTGATATTGGCATTGTCAGAGAAA	ACCATTGCCGAGTCCACTTT	MLSB	Antibiotic target alteration
ermK-02	ermD	GAGCCGCAAGCCCCTTT	GTGTTTCATTTGACGCGGAGTAA	MLSB	Antibiotic target alteration
ermT-01	ermT	GTTCACTAGCACTATTTTTAATGACAGAAGT	GAAGGGTGTCTTTTTAATACAATTAACGA	MLSB	Antibiotic target alteration
ermT-02	ermT	GTAAAATCCCTAGAGAATACTTTCATCCA	TGAGTGATATTTTTGAAGGGTGTCTT	MLSB	Antibiotic target alteration
ermX	ermX	GCTCAGTGGTCCCCATGGT	ATCCCCCCGTCAACGTTT	MLSB	Antibiotic target alteration
ermY	ermY	TTGTCTTTGAAAGTGAAGCAACAGT	TAACGCTAGAGAACGATTTGTATTGAG	MLSB	Antibiotic target alteration
lmrA-01	lmrA	TCGACGTGACCGTAGTGAACA	CGTGACTACCCAGGTGAGTTGA	MLSB	Efflux pumps
lnuB-01	lnuB	TGAACATAATCCCCTCGTTTAAAGAT	TAATTGCCCTGTTTCATCGTAAATAA	MLSB	Antibiotic deactivation
lnuB-02	lnuB	AAAGGAGAAGGTGACCAATACTCTGA	GGAGCTACGTCAAACAACCAGTT	MLSB	Antibiotic deactivation
lnuC	lnuC	TGGTCAATATAACAGATGTAAACCAGATTT	CACCCCAGCCACCATCAA	MLSB	Antibiotic deactivation
matA/mel	matA/mel	TAGTAGGCAAGCTCGGTGTTGA	CCTGTGCTATTTTAAGCCTTGTTTCT	MLSB	Efflux pumps
mefA	mel	CCGTAGCATTGGAACAGCTTTT	AAACGGAGTATAAGAGTGCTGCAA	MLSB	Antibiotic target protection
mphA-01	mphA	CTGACGCGCTCCGTGTT	GGTGGTGCATGGCGATCT	MLSB	Antibiotic deactivation
mphA-02	mphA	TGATGACCCTGCCATCGA	TTCGCGAGCCCCTCTTC	MLSB	Antibiotic deactivation
mphB	mphB	CGCAGCGCTTGATCTTGTAG	TTACTGCATCCATACGCTGCTT	MLSB	Antibiotic deactivation
mphC	mphC	CGTTTGAAGTACCGAATTGGAAA	GCTGCGGGTTTGCCTGTA	MLSB	Antibiotic deactivation
msrA-01	msrA	CTGCTAACACAAGTACGATTCCAAAT	TCAAGTAAAGTTGTCTTACCTACACCATT	MLSB	Antibiotic target protection
msrC-01	msrC	TCAGACCGGATCGGTTGTC	CCTATTTTTTGGAGTCTTCTCTCTAATGTT	MLSB	Antibiotic target protection
oleC	oleC	CCCGGAGTCGATGTTCGA	GCCGAAGACGTACACGAACAG	MLSB	Efflux pumps
pikR1	pikR1	TCGACATGCGTGACGAGATT	CCGCGAATTAGGCCAGAA	MLSB	Antibiotic target alteration
pikR2	pikR2	TCGTGGGCCAGGTGAAGA	TTCCCCTTGCCGGTGAA	MLSB	Antibiotic target alteration
vatB-01	vatB	GGAAAAAGCAACTCCATCTCTTGA	TCCTGGCATAACAGTAACATTCTGA	MLSB	Antibiotic deactivation
vatB-02	vatB	TTGGGAAAAAGCAACTCCATCT	CAATCCACACATCATTTCCAACA	MLSB	Antibiotic deactivation
vatC-01	vatC	CGGAAATTGGGAACGATGTT	GCAATAATAGCCCCGTTTCCTA	MLSB	Antibiotic deactivation
vatC-02	vatC	CGATGTTTGGATTGGACGAGAT	GCTGCAATAATAGCCCCGTTT	MLSB	Antibiotic deactivation
vatE-01	vatE	GGTGCCATTATCGGAGCAAAT	TTGGATTGCCACCGACAAT	MLSB	Antibiotic deactivation
vatE-02	vatE	GACCGTCCTACCAGGCGTAA	TTGGATTGCCACCGACAATT	MLSB	Antibiotic deactivation
vgaA-01	vgaA	CGAGTATTGTGGAAAGCAGCTAGTT	CCCGTACCGTTAGAGCCGATA	MLSB	Antibiotic target protection
vgaA-02	vgaA	GACGGGTATTGTGGAAAGCAA	TTTCCTGTACCATTAGATCCGATAATT	MLSB	Antibiotic target protection
vgb-01	vgb	AGGGAGGGTATCCATGCAGAT	ACCAAATGCGCCCGTTT	MLSB	Antibiotic deactivation
vgbB-01	vgbB	CAGCCGGATTCTGGTCCTT	TACGATCTCCATTCAATTGGGTAAA	MLSB	Antibiotic deactivation
vgbB-02	vgbB	ATACGAGCTGCCTAATAAAGGATCTT	TGTGAACCACAGGGCATTATCA	MLSB	Antibiotic deactivation
ermE	ermE	GTCACGCAGCTGGAGTTCG	CGGTGAAGCACAGCTCGAC	MLSB	Antibiotic target alteration
ermO	ermO	TGATGACGGCTCAGTGG	GTGCACCAGCGCCTGA	MLSB	Antibiotic target alteration
ermQ	ermQ	TGAAAGCCATGCGTCTGAC	TTCAGCTGGCAGCTTAAGC	MLSB	Antibiotic target alteration
ermS	ermS	GAGTACGCCCGCAAACG	GCGTTCGATCCGGAGGA	MLSB	Antibiotic target alteration
lmrA-02	lmrA	TTCAGATGCAATGGCGTTTG	ATAATCGGGAACATAATGAGCATAACTAC	MLSB	Efflux pumps
lnu(F)	lnuF	ATACCGGTCATTTCCACTTGGC	GCATCAGGCTGATGAGGTTCAA	MLSB	Antibiotic deactivation
lnuB-03	lnuB	GGATCGTTTACCAAAGGAGAAGG	AGCATAGCCTTCGTATCAGGAA	MLSB	Antibiotic deactivation
mphA-03	mphA	TCAGCGGGATGATCGACTG	GAGGGCGTAGAGGGCGTA	MLSB	Antibiotic deactivation
msr(E)	msrE	CGGCAGATGGTCTGAGCTTAAA	CGCACTCTTCCTGCATAAAGGA	MLSB	Antibiotic target protection
vat(A)	vatA	ATGAACGGAGCGAATCATCGG	CCATACCGATCCAAACGTCATTTC	MLSB	Antibiotic deactivation
vgaA-03	vgaA	GGAAGCTATAGAGGCGTTTGAATC	CCGAAGGTTCAATACTCAATCGAC	MLSB	Antibiotic target protection
lnuA-01	lnuA	TGACGCTCAACACACTCAAAAA	TTCATGCTTAAGTTCCATACGTGAA	MLSB	Antibiotic deactivation
vatD	vatD	TGCAATAGTAGCTGCTAATTCTGTTGTT	TGTTTTATTTCGTTAGCAGGATTTCC	MLSB	Antibiotic deactivation
acrA-01	acrA	CAACGATCGGACGGGTTTC	TGGCGATGCCACCGTACT	Multidrug	Efflux pumps
acrA-02	acrA	GGTCTATCACCCTACGCGCTATC	GCGCGCACGAACATACC	Multidrug	Efflux pumps
acrA-03	acrA	CAGACCCGCATCGCATATT	CGACAATTTCGCGCTCATG	Multidrug	Efflux pumps
acrA-04	acrA	TACTTTGCGCGCCATCTTC	CGTGCGCGAACGAACAT	Multidrug	Efflux pumps
acrA-05	acrA	CGTGCGCGAACGAACA	ACTTTGCGCGCCATCTTC	Multidrug	Efflux pumps
acrB-01	acrB	AGTCGGTGTTCGCCGTTAAC	CAAGGAAACGAACGCAATACC	Multidrug	Efflux pumps
acrF	acrF	GCGGCCAGGCACAAAA	TACGCTCTTCCCACGGTTTC	Multidrug	Efflux pumps
acrR-01	acrR	GCGCTGGAGACACGACAAC	GCCTTGCTGCGAGAACAAA	Multidrug	Efflux pumps
acrR-02	acrR	GATGATACCCCCTGCTGTGAGA	ACCAAACAAGAAGCGCAAGAA	Multidrug	Efflux pumps
adeA	adeA	CAGTTCGAGCGCCTATTTCTG	CGCCCTGACCGACCAAT	Multidrug	Efflux pumps
ceoA	ceoA	ATCAACACGGACCAGGACAAG	GGAAAGTCCGCTCACGATGA	Multidrug	Efflux pumps
cfr	cfrA	GCAAAATTCAGAGCAAGTTACGAA	AAAATGACTCCCAACCTGCTTTAT	Multidrug	Antibiotic target alteration
cmeA	cmeA	GCAGCAAAGAAGAAGCACCAA	AGCAGGGTAAGTAAAACTAAGTGGTAAATCT	Multidrug	Efflux pumps
cmlA1-01	cmlA1	TAGGAAGCATCGGAACGTTGAT	CAGACCGAGCACGACTGTTG	Multidrug	Efflux pumps
cmlA1-02	cmlA1	AGGAAGCATCGGAACGTTGA	ACAGACCGAGCACGACTGTTG	Multidrug	Efflux pumps
cmr	cmr	CGGCATCGTCAGTGGAATT	CGGTTCCGAAAAAGATGGAA	Multidrug	Efflux pumps
emrD	emrD	CTCAGCAGTATGGTGGTAAGCATT	ACCAGGCGCCGAAGAAC	Multidrug	Efflux pumps
marR-01	marR	GCGGCGTACTGGTGAAGCTA	TGCCCTGGTCGTTGATGA	Multidrug	Efflux pumps
mdetl1	mdetl1	ATACAGCAGTGGATATTGGTTTAATTGT	TGCATAAGGTGAATGTTCCATGA	Multidrug	Efflux pumps
mdtA	mdtA	CCTAACGGGCGTGACTTCA	TTCACCTGTTTCAAGGGTCAAA	Multidrug	Efflux pumps
mdtE/yhiU	mdtE	CGTCGGCGCACTCGTT	TCCAGACGTTGTACGGTAACCA	Multidrug	Efflux pumps
mepA	mepA	ATCGGTCGCTCTTCGTTCAC	ATAAATAGGATCGAGCTGCTGGAT	Multidrug	Efflux pumps
mexA	mexA	AGGACAACGCTATGCAACGAA	CCGGAAAGGGCCGAAAT	Multidrug	Efflux pumps
mexD	mexD	TTGCCACTGGCTTTCATGAG	CACTGCGGAGAACTGTCTGTAGA	Multidrug	Efflux pumps
mexE	mexE	GGTCAGCACCGACAAGGTCTAC	AGCTCGACGTACTTGAGGAACAC	Multidrug	Efflux pumps
mexF	mexF	CCGCGAGAAGGCCAAGA	TTGAGTTCGGCGGTGATGA	Multidrug	Efflux pumps
mtrC-01	mtrC	GGACGGGAAGATGGTCCAA	CGTAGCGTTCCGGTTCGAT	Multidrug	Efflux pumps
mtrC-02	mtrC	CGGAGTCCATCGACCATTTG	ATCGTCGGCAAGGAGAATCA	Multidrug	Efflux pumps
mtrD-02	mtrD	GGTCGGCACGCTCTTGTC	TGAAGAATTTGCGCACCACTAC	Multidrug	Efflux pumps
mtrD-03	mtrD	CCGCCAAGCCGATATAGACA	GGCCGGGTTGCCAAA	Multidrug	Efflux pumps
nimE	nimE	TGCGCCAAGATAGGGCATA	GTCGTGAATTCGGCAGGTTTA	Multidrug	Antibiotic deactivation
oprD	oprD	ATGAAGTGGAGCGCCATTG	GGCCACGGCGAACTGA	Multidrug	Efflux pumps
oprJ	oprJ	ACGAGAGTGGCGTCGACAA	AAGGCGATCTCGTTGAGGAA	Multidrug	Efflux pumps
pmrA	pmrA	TTTGCAGGTTTTGTTCCTAATGC	GCAGAGCCTGATTTCTCCTTTG	Multidrug	Efflux pumps
qac	qac	CAATAATAACCGAAATAATAGGGACAAGTT	AATAAGTGTTCCTAGTGTTGGCCATAG	Multidrug	Efflux pumps
qacA	qacA	TGGCAATAGGAGCTATGGTGTTT	AAGGTAACACTATTTTCGGTCCAAATC	Multidrug	Efflux pumps
qacA/qacB	qacA/qacB	TTTAGGCAGCCTCGCTTCA	CCGAATCCAAATAAAACCCAATAA	Multidrug	Efflux pumps
qacEdelta1-01	qacEdelta1	TCGCAACATCCGCATTAAAA	ATGGATTTCAGAACCAGAGAAAGAAA	Multidrug	Efflux pumps
qacEdelta1-02	qacEdelta1	CCCCTTCCGCCGTTGT	CGACCAGACTGCATAAGCAACA	Multidrug	Efflux pumps
qacH-01	qacH	GTGGCAGCTATCGCTTGGAT	CCAACGAACGCCCACAA	Multidrug	Efflux pumps
qacH-02	qacH	CATCGTGCTTGTGGCAGCTA	TGAACGCCCAGAAGTCTAGTTTT	Multidrug	Efflux pumps
rarD-02	rarD	TGACGCATCGCGTGATCT	AAATTTTCTGTGGCGTCTGAATC	Multidrug	Efflux pumps
sdeB	sdeB	CACTACCGCTTCCGCACTTAA	TGAAAAAACGGGAAAAGTCCAT	Multidrug	Efflux pumps
tolC-01	tolC	GGCCGAGAACCTGATGCA	AGACTTACGCAATTCCGGGTTA	Multidrug	Efflux pumps
tolC-02	tolC	CAGGCAGAGAACCTGATGCA	CGCAATTCCGGGTTGCT	Multidrug	Efflux pumps
tolC-03	tolC	GCCAGGCAGAGAACCTGATG	CGCAATTCCGGGTTGCT	Multidrug	Efflux pumps
ttgA	ttgA	ACGCCAATGCCAAACGATT	GTCACGGCGCAGCTTGA	Multidrug	Efflux pumps
ttgB	ttgB	TCGCCCTGGATGTACACCTT	ACCATTGCCGACATCAACAAC	Multidrug	Efflux pumps
yceE/mdtG-01	yceE/mdtG	TGGCACAAAATATCTGGCAGTT	TTGTGTGGCGATAAGAGCATTAG	Multidrug	Efflux pumps
yceE/mdtG-02	yceE/mdtG	TTATCTGTTTTCTGCTCACCTTCTTTT	GCGTGGTGACAAACAGGCTTA	Multidrug	Efflux pumps
yceL/mdtH-01	yceL/mdtH	TCGGGATGGTGGGCAAT	CGATAACCGAGCCGATGTAGA	Multidrug	Efflux pumps
yceL/mdtH-02	yceL/mdtH	CGCGTGAAACCTTAAGTGCTT	AGACGGCTAAACCCCATATAGCT	Multidrug	Efflux pumps
yceL/mdtH-03	yceL/mdtH	CTGCCGTTAAATGGATGTATGC	ACTCCAGCGGGCGATAGG	Multidrug	Efflux pumps
yidY/mdtL-01	yidY/mdtL	GCAGTTGCATATCGCCTTCTC	CTTCCCGGCAAACAGCAT	Multidrug	Efflux pumps
yidY/mdtL-02	yidY/mdtL	TGCTGATCGGGATTCTGATTG	CAGGCGCGACGAACATAAT	Multidrug	Efflux pumps
mdtG	mdtG	TTCCAGCCGGTCAGCAA	GACATCTCCCGCGAGTTCG	Multidrug	Efflux pumps
mdtH	mdtH	ATGCTGGCTGTACAAGTGATG	CACTCCAGCGGGCGATA	Multidrug	Efflux pumps
mexB	mexB	CTGGAGATCGACGACGAGAAG	GAAATCGTTGACGTAGCTGGAA	Multidrug	Efflux pumps
qacH_351	qacH_351	GTCGGTGTTGCTTATGCAGTCT	CAACCAGGCAATGGCTGTAA	Multidrug	Efflux pumps
qepA_1_2	qepA1	GGGCATCGCGCTGTTC	GCGCATCGGTGAAGCC	Multidrug	Efflux pumps
emrB/qacA	emrB/qacA	CTTTTCTCTAACCGTACATTATCTACGATAAA	AGAACGTAGCGACTGATAAAATGCT	Multidrug	Efflux pumps
putative multidrug	putitive multidrug	AATTTTGCCGATTATTGCTGAAA	GATTGTCATCATTCGTTTATCACCAA	Multidrug	Efflux pumps
fabK	fabK	TTTCAGCTCAGCACTTTGGTCAT	AAGGCATCTTTTTCAGCCAGTTC	Other	Antibiotic target alteration
folA	folA	CGAGCAGTTCCTGCCAAAG	CCCAGTCATCCGGTTCATAATC	Other	Antibiotic target alteration
imiR	imiR	CCGGACTAGAGCTTCATGTAAGC	CCCACGCGGTACTCTTGTAAA	Other	Unknown
nisB	nisB	GGGAGAGTTGCCGATGTTGTA	AGCCACTCGTTAAAGGGCAAT	Other	Unknown
pncA	pncA	GCAATCGAGGCGGTGTTC	TTGCCGCAGCCAATTCA	Other	Antibiotic target alteration
sat4	sat4	GAATGGGCAAAGCATAAAAACTTG	CCGATTTTGAAACCACAATTATGATA	Other	Antibiotic deactivation
speA	speA	GCAAGAGGTATTTGCTCAACAAGA	CAGGGTCACCCTCATAAAGAAAA	Other	Unknown
optrA	optrA	GGTGGATGAAGTCCGTACGG	AGGTTAGACCTCCAAGAGCCA	Other	Antibiotic target protection
IncN_rep	IncN(rep)	AGTTCACCACCTACTCGCTCCG	CAAGTTCTTCTGTTGGGATTCCG	Plasmid	MGE
IncP_oriT	IncP_oriT	CAGCCTCGCAGAGCAGGAT	CAGCCGGGCAGGATAGGTGAAGT	Plasmid	MGE
pBS228-IncP-1α	pBS228-IncP-1α	CAATCCATCGACAATCAC	GACAATCAGCTACTTCAC	Plasmid	MGE
traN	traN	GCTTGGCGGTCAGCAATT	TTAGGAATAACAATCGCTACACCTTTA	Plasmid	MGE
trb-C	trb-C	CGGYATWCCGSCSACRCTGCG	GCCACCTGYSBGCAGTCMCC	Plasmid	MGE
trfa	trfa	ACGAAGAAATGGTTGTCCTGTTC	CGTCAGCTTGCGGTACTTCTC	Plasmid	MGE
mcr-1	mcr-1	CACATCGACGGCGTATTCTG	CAACGAGCATACCGACATCG	Polymyxin	Antibiotic target alteration
arr-2	arr-2	TTGGCGATTGGTGACTTGCTAA	ATCGTCTTCGAACGGTCCTG	Rifamycin	Antibiotic deactivation
arr-3	arr-3	GATCGTCTTCGAACGGTCCTG	TTTGGCGATTGGTGACTTGCT	Rifamycin	Antibiotic deactivation
sul1	sul1	CAGCGCTATGCGCTCAAG	ATCCCGCTGCGCTGAGT	Sulfonamide	Antibiotic target replacement
sul2	sul2	TCATCTGCCAAACTCGTCGTTA	GTCAAAGAACGCCGCAATGT	Sulfonamide	Antibiotic target replacement
sulA/folP-01	sulA/folP	CAGGCTCGTAAATTGATAGCAGAAG	CTTTCCTTGCGAATCGCTTT	Sulfonamide	Antibiotic target alteration
sulA/folP-03	sulA/folP	CACGGCTTCGGCTCATGT	TGCCATCCTGTGACTAGCTACGT	Sulfonamide	Antibiotic target alteration
sulA-folP-02	sulA/folP	GCGATTCGCAAGGAAAGTGA	CACATGGGCCATTTTTTCATC	Sulfonamide	Antibiotic target alteration
tet(32)	tet(32)	CCATTACTTCGGACAACGGTAGA	CAATCTCTGTGAGGGCATTTAACA	Tetracycline	Antibiotic target protection
tet(34)	tet(34)	CTTAGCGCAAACAGCAATCAGT	CGGTGATACAGCGCGTAAACT	Tetracycline	Unknown
tet(35)	tet(35)	ACCCCATGACGTACCTGTAGAGA	CAACCCACACTGGCTACCAGTT	Tetracycline	Efflux pumps
tet(36)-01	tet(36)	AGAATACTCAGCAGAGGTCAGTTCCT	TGGTAGGTCGATAACCCGAAAAT	Tetracycline	Antibiotic target protection
tet(36)-02	tet(36)	TGCAGGAAAGACCTCCATTACAG	CTTTGTCCACACTTCCACGTACTATG	Tetracycline	Antibiotic target protection
tet(37)	tet(37)	GAGAACGTTGAAAAGGTGGTGAA	AACCAAGCCTGGATCAGTCTCA	Tetracycline	Antibiotic deactivation
tetA-01	tetA	GCTGTTTGTTCTGCCGGAAA	GGTTAAGTTCCTTGAACGCAAACT	Tetracycline	Efflux pumps
tetA-02	tetA	CTCACCAGCCTGACCTCGAT	CACGTTGTTATAGAAGCCGCATAG	Tetracycline	Efflux pumps
tetB-01	tetB	AGTGCGCTTTGGATGCTGTA	AGCCCCAGTAGCTCCTGTGA	Tetracycline	Efflux pumps
tetB-02	tetB	GCCCAGTGCTGTTGTTGTCAT	TGAAAGCAAACGGCCTAAATACA	Tetracycline	Efflux pumps
tetC-01	tetC	CATATCGCAATACATGCGAAAAA	AAAGCCGCGGTAAATAGCAA	Tetracycline	Efflux pumps
tetC-02	tetC	ACTGGTAAGGTAAACGCCATTGTC	ATGCATAAACCAGCCATTGAGTAAG	Tetracycline	Efflux pumps
tetD-01	tetD	TGCCGCGTTTGATTACACA	CACCAGTGATCCCGGAGATAA	Tetracycline	Efflux pumps
tetD-02	tetD	TGTCATCGCGCTGGTGATT	CATCCGCTTCCGGGAGAT	Tetracycline	Efflux pumps
tetE	tetE	TTGGCGCTGTATGCAATGAT	CGACGACCTATGCGATCTGA	Tetracycline	Efflux pumps
tetG-01	tetG	TCAACCATTGCCGATTCGA	TGGCCCGGCAATCATG	Tetracycline	Efflux pumps
tetG-02	tetG	CATCAGCGCCGGTCTTATG	CCCCATGTAGCCGAACCA	Tetracycline	Efflux pumps
tetH	tetH	TTTGGGTCATCTTACCAGCATTAA	TTGCGCATTATCATCGACAGA	Tetracycline	Efflux pumps
tetJ	tetJ	GGGTGCCGCATTAGATTACCT	TCGTCCAATGTAGAGCATCCATA	Tetracycline	Efflux pumps
tetK	tetK	CAGCAGTCATTGGAAAATTATCTGATTATA	CCTTGTACTAACCTACCAAAAATCAAAATA	Tetracycline	Efflux pumps
tetL-01	tetL	AGCCCGATTTATTCAAGGAATTG	CAAATGCTTTCCCCCTGTTCT	Tetracycline	Efflux pumps
tetL-02	tetL	ATGGTTGTAGTTGCGCGCTATAT	ATCGCTGGACCGACTCCTT	Tetracycline	Efflux pumps
tetM-01	tetM	CATCATAGACACGCCAGGACATAT	CGCCATCTTTTGCAGAAATCA	Tetracycline	Antibiotic target protection
tetM-02	tetM	TAATATTGGAGTTTTAGCTCATGTTGATG	CCTCTCTGACGTTCTAAAAGCGTATTAT	Tetracycline	Antibiotic target protection
tetO-01	tetO	ATGTGGATACTACAACGCATGAGATT	TGCCTCCACATGATATTTTTCCT	Tetracycline	Antibiotic target protection
tetPA	tetPA	AGTTGCAGATGTGTATAGTCGTAAACTATCTATT	TGCTACAAGTACGAAAACAAAACTAGAA	Tetracycline	Efflux pumps
tetPB-01	tetPB	ACACCTGGACACGCTGATTTT	ACCGTCTAGAACGCGGAATG	Tetracycline	Antibiotic target protection
tetPB-02	tetPB	TGATACACCTGGACACGCTGAT	CGTCCAAAACGCGGAATG	Tetracycline	Antibiotic target protection
tetPB-03	tetPB	TGGGCGACAGTAGGCTTAGAA	TGACCCTACTGAAACATTAGAAATATACCT	Tetracycline	Antibiotic target protection
tetPB-04	tetPB	AGTGGTGCAAATACTGAAAAAGTTGT	TTTGTTCCTTCGTTTTGGACAGA	Tetracycline	Antibiotic target protection
tetPB-05	tetPB	CTGAAGTGGAGCGATCATTCC	CCCTCAACGGCAGAAATAACTAA	Tetracycline	Antibiotic target protection
tetQ	tetQ	CGCCTCAGAAGTAAGTTCATACACTAAG	TCGTTCATGCGGATATTATCAGAAT	Tetracycline	Antibiotic target protection
tetR-02	tetR	CGCGATAGACGCCTTCGA	TCCTGACAACGAGCCTCCTT	Tetracycline	Efflux pumps
tetR-03	tetR	CGCGATGGAGCAAAAGTACAT	AGTGAAAAACCTTGTTGGCATAAAA	Tetracycline	Efflux pumps
tetS	tetS	TTAAGGACAAACTTTCTGACGACATC	TGTCTCCCATTGTTCTGGTTCA	Tetracycline	Antibiotic target protection
tetT	tetT	CCATATAGAGGTTCCACCAAATCC	TGACCCTATTGGTAGTGGTTCTATTG	Tetracycline	Antibiotic target protection
tetU-01	tetU	GTGGCAAAGCAACGGATTG	TGCGGGCTTGCAAAACTATC	Tetracycline	Efflux pumps
tetV	tetV	GCGGGAACGACGATGTATATC	CCGCTATCTCACGACCATGAT	Tetracycline	Efflux pumps
tetX	tetX	AAATTTGTTACCGACACGGAAGTT	CATAGCTGAAAAAATCCAGGACAGTT	Tetracycline	Antibiotic deactivation
tet(39)	tet(39)	TATAGCGGGTCCGGTAATAGGTG	CCATAACGATCCTGCCCATAGATAAC	Tetracycline	Efflux pumps
tet(44)	tet(44)	CTCATGTAGATGCAGGAAAGACG	GTAACTGCTGCCTGAATTGTGA	Tetracycline	Antibiotic target protection
tetA(P)	tetA(P)	GGAAACCTTAGTTCAGTGACTTGG	CCCATTTAACCACGCACTGAA	Tetracycline	Efflux pumps
tet(38)	tet(38)	TTAATGTGGCGGTATCTGTAGGTATT	TTGCCTGGGAAATTTAATGCTTT	Tetracycline	Efflux pumps
tetW-01	tetW	ATGAACATTCCCACCGTTATCTTT	ATATCGGCGGAGAGCTTATCC	Tetracycline	Antibiotic target protection
tetW-02	tetW	CAACATTAACGGAAAGTTTATTGTATACCA	TTGACGCTCCAAATTCATTGTATC	Tetracycline	Antibiotic target protection
IS613	IS613	AGGTTCGGACTCAATGCAACA	TTCAGCACATACCGCCTTGAT	Transposase	MGE
tnpA-01	tnpA	CATCATCGGACGGACAGAATT	GTCGGAGATGTGGGTGTAGAAAGT	Transposase	MGE
tnpA-02	tnpA	GGGCGGGTCGATTGAAA	GTGGGCGGGATCTGCTT	Transposase	MGE
tnpA-03	tnpA	AATTGATGCGGACGGCTTAA	TCACCAAACTGTTTATGGAGTCGTT	Transposase	MGE
tnpA-04	tnpA	CCGATCACGGAAAGCTCAAG	GGCTCGCATGACTTCGAATC	Transposase	MGE
tnpA-05	tnpA	GCCGCACTGTCGATTTTTATC	GCGGGATCTGCCACTTCTT	Transposase	MGE
tnpA-07	tnpA	GAAACCGATGCTACAATATCCAATTT	CAGCACCGTTTGCAGTGTAAG	Transposase	MGE
Tp614	Tp614	GGAAATCAACGGCATCCAGTT	CATCCATGCGCTTTTGTCTCT	Transposase	MGE
IS1247	IS1247	CGGCCGTCACTGACCAA	TCGGCAGGTTGGTGACG	Transposase	MGE
IS200-1	IS200	CCAAATACCGAAGACAAGCGTTC	CCAAACTGCTCGTAAAGCATCAG	Transposase	MGE
IS200-2	IS200	GCACACCCGATGGAACTGTAAA	TCGGCGGGATCTCCAGAAG	Transposase	MGE
IS21-ISAs29	IS21-ISAs29	GGTCCGTCAGGCACAAGTC	GGGATCGTATCGGCAAGCC	Transposase	MGE
IS256	IS256	CTTGCGCATCATTGGATGATGG	AAGAACGGCTCCAATTAAGCGA	Transposase	MGE
IS26	IS26	ATGGATGAAACCTACGTGAAGGTC	CGGTACTTAATCTGTCGGTGTTCA	Transposase	MGE
IS6/257	IS6/257	ATATCGTGCCATTGATGCAGAG	ACCATTGCTACCTTCGTTGAAG	Transposase	MGE
IS6100	IS6100	CGCACCGGCTTGATCAGTA	CTGCCACGCTCAATACCGA	Transposase	MGE
IS630	IS630	CCGCCACCAGTGTGATGG	TTGGCGCTGACTGGATGC	Transposase	MGE
IS91	IS91	GGATGCCACTGCTGGTCA	ACAGTGGATACAGTATCTGCTGAG	Transposase	MGE
ISCR1	ISCR1	ATGGTTTCATGCGGGTT	CTGAGGGTGTGAGCGAG	Transposase	MGE
ISEcp1	ISEcp1	CATGCTCTGCGGTCACTTC	GACGCACCTTCTTGATGACC	Transposase	MGE
Tn3	Tn3	GCTGAGGTGTTCAGCTACATCC	GCTGAGGTAGTCACAGGCATTC	Transposase	MGE
TN5403	Tn5403	AAGCGAATGGCGCGAAC	CGCGCAGGGTAAACTGC	Transposase	MGE
tnpA-06	tnpA	TGCAGATGGTTTAACCTTGGATATTT	TCGGTTCATCAAACTGCTTCAC	Transposase	MGE
dfrA1	dfrA1	GGAATGGCCCTGATATTCCA	AGTCTTGCGTCCAACCAACAG	Trimethoprim	Antibiotic target replacement
dfrA12	dfrA12	CCTCTACCGAACCGTCACACA	GCGACAGCGTTGAAACAACTAC	Trimethoprim	Antibiotic target replacement
dfrA10	dfrA10	CTTCAACTATCACAGAGCACGAAG	TCTACCGGTACATACACATCAGC	Trimethoprim	Antibiotic target replacement
dfra14	dfra14	CGGATCATGTCATTGTTTCAGG	ATGTTAGAGGCGAAGTCTTGG	Trimethoprim	Antibiotic target replacement
dfrA15	dfrA15	AGGCCGAAAGACTTTCGAGTC	TCACCTTCTGGCTCAATGTCG	Trimethoprim	Antibiotic target replacement
dfra21	dfra21	TTGTTTCAACGCTGTCGCA	GGTTTCGGTTGAGACAAGCTC	Trimethoprim	Antibiotic target replacement
dfrA27	dfrA27	GCCGCTCAGGATCGGTA	GTCGAGATATGTAGCGTGTCG	Trimethoprim	Antibiotic target replacement
dfrB4	dfrB4	CGGTTCGCATTCCCATCAAA	CGCAGTCATGGGATAAATCTGG	Trimethoprim	Antibiotic target replacement
dfrG	dfrG	TCAATCGGAAGAGCCTTACCTGA	TGGGCAAATACCTCATTCCATTCC	Trimethoprim	Antibiotic target replacement
dfrK	dfrK	TGCTGCGATGGATAAGAACAG	CTTCCAGGTAATGCTCTTCCG	Trimethoprim	Antibiotic target replacement
